# Supplementary material for: Diversity of gut microbiome in Rocky Mountainsnail across its native range
Source: PLoS One. 2023 Nov 27;18(11):e0290292. doi: 10.1371/journal.pone.0290292 (PMC10681204; doi:10.1371/journal.pone.0290292)
Supplement: S1 Table — (XLSX) [file pone.0290292.s001.xlsx]

## Sheet: Sheet1
Supplementary Table 1 - Chalifour, Elder, & Li 2022 - Diversity of gut microbiome in Rocky Mountainsnail across its native range
Catalog Number	Institution of Origin	Year Collected	State	Location	Latitude	Longitude	Elevation (in ft)	Habitat Complexity	Human Impact	Habitat Type	Species (only O. strigosa included)	Sample ID
49777	UCM	2019	Colorado	Routt Lower Bear Trail	40.5576	-106.841	7750	Low	Low	Grassland	strigosa	OSG_1
49763	UCM	2019	Colorado	Routt Lower Bear Trail	40.5576	-106.841	7750	Low	Low	Grassland	strigosa	OSG_2
49769	UCM	2019	Colorado	Routt Lower Bear Trail	40.5576	-106.841	7750	Low	Low	Grassland	strigosa	OSG_3
49774	UCM	2019	Colorado	Routt Lower Bear Trail	40.5576	-106.841	7750	Low	Low	Grassland	strigosa	OSG_4
49767	UCM	2019	Colorado	Routt Lower Bear Trail	40.5576	-106.841	7750	Low	Low	Grassland	strigosa	OSG_5
49776	UCM	2019	Colorado	Routt Lower Bear Trail	40.5576	-106.841	7750	Low	Low	Grassland	strigosa	OSG_6
49773	UCM	2019	Colorado	Routt Lower Bear Trail	40.5576	-106.841	7750	Low	Low	Grassland	strigosa	OSG_7
49764	UCM	2019	Colorado	Routt Lower Bear Trail	40.5576	-106.841	7750	Low	Low	Grassland	strigosa	OSG_8
49778	UCM	2019	Colorado	Routt Lower Bear Trail	40.5576	-106.841	7750	Low	Low	Grassland	strigosa	OSG_9
49775	UCM	2019	Colorado	Routt Lower Bear Trail	40.5576	-106.841	7750	Low	Low	Grassland	strigosa	OSG_10
49768	UCM	2019	Colorado	Routt Lower Bear Trail	40.5576	-106.841	7750	Low	Low	Grassland	strigosa	OSG_11
49781	UCM	2019	Colorado	Jess Weaver Trail WRNF	39.5683	-107.187	5730	High	Low	Rocky	strigosa	OSG_12
49780	UCM	2019	Colorado	Jess Weaver Trail WRNF	39.5683	-107.187	5730	High	Low	Rocky	strigosa	OSG_13
49783	UCM	2019	Colorado	Jess Weaver Trail WRNF	39.5683	-107.187	5730	High	Low	Rocky	strigosa	OSG_14
49812	UCM	2019	Colorado	Jess Weaver Trail WRNF	39.5683	-107.187	5730	High	Low	Rocky	strigosa	OSG_15
49782	UCM	2019	Colorado	Jess Weaver Trail WRNF	39.5683	-107.187	5730	High	Low	Rocky	strigosa	OSG_16
49785	UCM	2019	Colorado	Jess Weaver Trail WRNF	39.5683	-107.187	5730	High	Low	Rocky	strigosa	OSG_17
49715	UCM	2019	Colorado	Jess Weaver Trail WRNF	39.5683	-107.187	5730	High	Low	Rocky	strigosa	OSG_18
49786	UCM	2019	Colorado	Jess Weaver Trail WRNF	39.5683	-107.187	5730	High	Low	Rocky	strigosa	OSG_19
49784	UCM	2019	Colorado	Jess Weaver Trail WRNF	39.5683	-107.187	5730	High	Low	Rocky	strigosa	OSG_20
49814	UCM	2019	Colorado	Jess Weaver Trail WRNF	39.5683	-107.187	5730	High	Low	Rocky	strigosa	OSG_21
49813	UCM	2019	Colorado	Jess Weaver Trail WRNF	39.5683	-107.187	5730	High	Low	Rocky	strigosa	OSG_22
49787	UCM	2019	Colorado	Jess Weaver Trail WRNF	39.5683	-107.187	5730	High	Low	Rocky	strigosa	OSG_23
49816	UCM	2019	Colorado	Jess Weaver Trail WRNF	39.5683	-107.187	5730	High	Low	Rocky	strigosa	OSG_24
49153	UCM	2019	Colorado	Steamboat Spgs Old Fish Creek Falls	40.4818	-106.825	6860	Low	High	Grassland	strigosa	OSG_27
49135	UCM	2019	Colorado	Steamboat Spgs Old Fish Creek Falls	40.4818	-106.825	6860	Low	High	Grassland	strigosa	OSG_28
49145	UCM	2019	Colorado	Steamboat Spgs Old Fish Creek Falls	40.4818	-106.825	6860	Low	High	Grassland	strigosa	OSG_29
49137	UCM	2019	Colorado	Steamboat Spgs Old Fish Creek Falls	40.4818	-106.825	6860	Low	High	Grassland	strigosa	OSG_30
49144	UCM	2019	Colorado	Steamboat Spgs Old Fish Creek Falls	40.4818	-106.825	6860	Low	High	Grassland	strigosa	OSG_31
49136	UCM	2019	Colorado	Steamboat Spgs Old Fish Creek Falls	40.4818	-106.825	6860	Low	High	Grassland	strigosa	OSG_32
49140	UCM	2019	Colorado	Steamboat Spgs Old Fish Creek Falls	40.4818	-106.825	6860	Low	High	Grassland	strigosa	OSG_33
49146	UCM	2019	Colorado	Steamboat Spgs Old Fish Creek Falls	40.4818	-106.825	6860	Low	High	Grassland	strigosa	OSG_34
49149	UCM	2019	Colorado	Steamboat Spgs Old Fish Creek Falls	40.4818	-106.825	6860	Low	High	Grassland	strigosa	OSG_35
49155	UCM	2019	Colorado	Steamboat Spgs Old Fish Creek Falls	40.4818	-106.825	6860	Low	High	Grassland	strigosa	OSG_36
49152	UCM	2019	Colorado	Steamboat Spgs Old Fish Creek Falls	40.4818	-106.825	6860	Low	High	Grassland	strigosa	OSG_37
49138	UCM	2019	Colorado	Steamboat Spgs Old Fish Creek Falls	40.4818	-106.825	6860	Low	High	Grassland	strigosa	OSG_38
49148	UCM	2019	Colorado	Steamboat Spgs Old Fish Creek Falls	40.4818	-106.825	6860	Low	High	Grassland	strigosa	OSG_39
49134	UCM	2019	Colorado	Steamboat Spgs Old Fish Creek Falls	40.4818	-106.825	6860	Low	High	Grassland	strigosa	OSG_40
49133	UCM	2019	Colorado	Steamboat Spgs Old Fish Creek Falls	40.4818	-106.825	6860	Low	High	Grassland	strigosa	OSG_41
49141	UCM	2019	Colorado	Steamboat Spgs Old Fish Creek Falls	40.4818	-106.825	6860	Low	High	Grassland	strigosa	OSG_42
49132	UCM	2019	Colorado	Steamboat Spgs Old Fish Creek Falls	40.4818	-106.825	6860	Low	High	Grassland	strigosa	OSG_43
49142	UCM	2019	Colorado	Steamboat Spgs Old Fish Creek Falls	40.4818	-106.825	6860	Low	High	Grassland	strigosa	OSG_44
49150	UCM	2019	Colorado	Steamboat Spgs Old Fish Creek Falls	40.4818	-106.825	6860	Low	High	Grassland	strigosa	OSG_45
49151	UCM	2019	Colorado	Steamboat Spgs Old Fish Creek Falls	40.4818	-106.825	6860	Low	High	Grassland	strigosa	OSG_46
49147	UCM	2019	Colorado	Steamboat Spgs Old Fish Creek Falls	40.4818	-106.825	6860	Low	High	Grassland	strigosa	OSG_47
49143	UCM	2019	Colorado	Steamboat Spgs Old Fish Creek Falls	40.4818	-106.825	6860	Low	High	Grassland	strigosa	OSG_48
49154	UCM	2019	Colorado	Steamboat Spgs Old Fish Creek Falls	40.4818	-106.825	6860	Low	High	Grassland	strigosa	OSG_49
49139	UCM	2019	Colorado	Steamboat Spgs Old Fish Creek Falls	40.4818	-106.825	6860	Low	High	Grassland	strigosa	OSG_50
49125	UCM	2019	Colorado	Steamboat Spgs Old Fish Creek Falls	40.4818	-106.825	6860	Low	High	Grassland	strigosa	OSG_51
49126	UCM	2019	Colorado	Steamboat Spgs Old Fish Creek Falls	40.4818	-106.825	6860	Low	High	Grassland	strigosa	OSG_52
49172	UCM	2019	Colorado	Mountain Research Station	40.0314	-105.539	9620	High	Low	Forest	strigosa	OSG_53
49166	UCM	2019	Colorado	Mountain Research Station	40.0314	-105.539	9620	High	Low	Forest	strigosa	OSG_54
49168	UCM	2019	Colorado	Mountain Research Station	40.0314	-105.539	9620	High	Low	Forest	strigosa	OSG_55
49173	UCM	2019	Colorado	Mountain Research Station	40.0314	-105.539	9620	High	Low	Forest	strigosa	OSG_56
49156	UCM	2019	Colorado	Mountain Research Station	40.0314	-105.539	9620	High	Low	Forest	strigosa	OSG_57
49161	UCM	2019	Colorado	Mountain Research Station	40.0314	-105.539	9620	High	Low	Forest	strigosa	OSG_58
49171	UCM	2019	Colorado	Mountain Research Station	40.0314	-105.539	9620	High	Low	Forest	strigosa	OSG_59
49167	UCM	2019	Colorado	Mountain Research Station	40.0314	-105.539	9620	High	Low	Forest	strigosa	OSG_60
49157	UCM	2019	Colorado	Mountain Research Station	40.0314	-105.539	9620	High	Low	Forest	strigosa	OSG_61
49158	UCM	2019	Colorado	Mountain Research Station	40.0314	-105.539	9620	High	Low	Forest	strigosa	OSG_62
49169	UCM	2019	Colorado	Mountain Research Station	40.0314	-105.539	9620	High	Low	Forest	strigosa	OSG_63
49170	UCM	2019	Colorado	Mountain Research Station	40.0314	-105.539	9620	High	Low	Forest	strigosa	OSG_64
49159	UCM	2019	Colorado	Mountain Research Station	40.0314	-105.539	9620	High	Low	Forest	strigosa	OSG_65
49165	UCM	2019	Colorado	Mountain Research Station	40.0314	-105.539	9620	High	Low	Forest	strigosa	OSG_66
49164	UCM	2019	Colorado	Mountain Research Station	40.0314	-105.539	9620	High	Low	Forest	strigosa	OSG_67
49160	UCM	2019	Colorado	Mountain Research Station	40.0314	-105.539	9620	High	Low	Forest	strigosa	OSG_68
49163	UCM	2019	Colorado	Mountain Research Station	40.0314	-105.539	9620	High	Low	Forest	strigosa	OSG_69
49152	UCM	2019	Colorado	Mountain Research Station	40.0314	-105.539	9620	High	Low	Forest	strigosa	OSG_70
49871	UCM	2019	Colorado	Hanging Lake Site 1	39.6012	-107.192	7066	High	Medium	Forest	strigosa	OSG_82
49878	UCM	2019	Colorado	Hanging Lake Site 1	39.6012	-107.192	7066	High	Medium	Forest	strigosa	OSG_83
49880	UCM	2019	Colorado	Hanging Lake Site 1	39.6012	-107.192	7066	High	Medium	Forest	strigosa	OSG_84
49874	UCM	2019	Colorado	Hanging Lake Site 1	39.6012	-107.192	7066	High	Medium	Forest	strigosa	OSG_85
49872	UCM	2019	Colorado	Hanging Lake Site 1	39.6012	-107.192	7066	High	Medium	Forest	strigosa	OSG_86
49883	UCM	2019	Colorado	Hanging Lake Site 1	39.6012	-107.192	7066	High	Medium	Forest	strigosa	OSG_87
49877	UCM	2019	Colorado	Hanging Lake Site 1	39.6012	-107.192	7066	High	Medium	Forest	strigosa	OSG_88
49875	UCM	2019	Colorado	Hanging Lake Site 1	39.6012	-107.192	7066	High	Medium	Forest	strigosa	OSG_89
49876	UCM	2019	Colorado	Hanging Lake Site 1	39.6012	-107.192	7066	High	Medium	Forest	strigosa	OSG_90
49884	UCM	2019	Colorado	Hanging Lake Site 1	39.6012	-107.192	7066	High	Medium	Forest	strigosa	OSG_91
49873	UCM	2019	Colorado	Hanging Lake Site 1	39.6012	-107.192	7066	High	Medium	Forest	strigosa	OSG_92
49879	UCM	2019	Colorado	Hanging Lake Site 1	39.6012	-107.192	7066	High	Medium	Forest	strigosa	OSG_93
49881	UCM	2019	Colorado	Hanging Lake Site 1	39.6012	-107.192	7066	High	Medium	Forest	strigosa	OSG_94
49904	UCM	2019	Colorado	Hanging Lake Site 2	39.5998	-107.191	6988	High	Low	Forest	strigosa	OSG_95
49898	UCM	2019	Colorado	Hanging Lake Site 2	39.5998	-107.191	6988	High	Low	Forest	strigosa	OSG_96
49893	UCM	2019	Colorado	Hanging Lake Site 2	39.5998	-107.191	6988	High	Low	Forest	strigosa	OSG_97
49895	UCM	2019	Colorado	Hanging Lake Site 2	39.5998	-107.191	6988	High	Low	Forest	strigosa	OSG_98
49902	UCM	2019	Colorado	Hanging Lake Site 2	39.5998	-107.191	6988	High	Low	Forest	strigosa	OSG_99
49900	UCM	2019	Colorado	Hanging Lake Site 2	39.5998	-107.191	6988	High	Low	Forest	strigosa	OSG_100
49897	UCM	2019	Colorado	Hanging Lake Site 2	39.5998	-107.191	6988	High	Low	Forest	strigosa	OSG_101
49905	UCM	2019	Colorado	Hanging Lake Site 2	39.5998	-107.191	6988	High	Low	Forest	strigosa	OSG_102
49899	UCM	2019	Colorado	Hanging Lake Site 2	39.5998	-107.191	6988	High	Low	Forest	strigosa	OSG_103
49901	UCM	2019	Colorado	Hanging Lake Site 2	39.5998	-107.191	6988	High	Low	Forest	strigosa	OSG_104
49887	UCM	2019	Colorado	Hanging Lake Site 2	39.5998	-107.191	6988	High	Low	Forest	strigosa	OSG_105
49914	UCM	2019	Colorado	Hanging Lake Site 3	39.6012	-107.192	7066	High	Medium	Forest	strigosa	OSG_106
49911	UCM	2019	Colorado	Hanging Lake Site 3	39.6012	-107.192	7066	High	Medium	Forest	strigosa	OSG_107
49908	UCM	2019	Colorado	Hanging Lake Site 3	39.6012	-107.192	7066	High	Medium	Forest	strigosa	OSG_108
49917	UCM	2019	Colorado	Hanging Lake Site 3	39.6012	-107.192	7066	High	Medium	Forest	strigosa	OSG_109
49919	UCM	2019	Colorado	Hanging Lake Site 3	39.6012	-107.192	7066	High	Medium	Forest	strigosa	OSG_110
49912	UCM	2019	Colorado	Hanging Lake Site 3	39.6012	-107.192	7066	High	Medium	Forest	strigosa	OSG_111
49909	UCM	2019	Colorado	Hanging Lake Site 3	39.6012	-107.192	7066	High	Medium	Forest	strigosa	OSG_112
49913	UCM	2019	Colorado	Hanging Lake Site 3	39.6012	-107.192	7066	High	Medium	Forest	strigosa	OSG_113
49920	UCM	2019	Colorado	Hanging Lake Site 3	39.6012	-107.192	7066	High	Medium	Forest	strigosa	OSG_114
49869	UCM	2019	Colorado	Glenwood Canyon	39.5573	-107.308	5950	Low	High	Rocky	strigosa	OSG_115
49868	UCM	2019	Colorado	Glenwood Canyon	39.5573	-107.308	5950	Low	High	Rocky	strigosa	OSG_116
49834	UCM	2019	Colorado	Glenwood Canyon	39.5573	-107.308	5950	Low	High	Rocky	strigosa	OSG_117
49820	UCM	2019	Colorado	Glenwood Canyon	39.5573	-107.308	5950	Low	High	Rocky	strigosa	OSG_118
49867	UCM	2019	Colorado	Glenwood Canyon	39.5573	-107.308	5950	Low	High	Rocky	strigosa	OSG_119
49821	UCM	2019	Colorado	Glenwood Canyon	39.5573	-107.308	5950	Low	High	Rocky	strigosa	OSG_120
49835	UCM	2019	Colorado	Glenwood Canyon	39.5573	-107.308	5950	Low	High	Rocky	strigosa	OSG_121
49832	UCM	2019	Colorado	Glenwood Canyon	39.5573	-107.308	5950	Low	High	Rocky	strigosa	OSG_122
49831	UCM	2019	Colorado	Glenwood Canyon	39.5573	-107.308	5950	Low	High	Rocky	strigosa	OSG_123
49830	UCM	2019	Colorado	Glenwood Canyon	39.5573	-107.308	5950	Low	High	Rocky	strigosa	OSG_124
49818	UCM	2019	Colorado	Glenwood Canyon	39.5573	-107.308	5950	Low	High	Rocky	strigosa	OSG_125
49817	UCM	2019	Colorado	Glenwood Canyon	39.5573	-107.308	5950	Low	High	Rocky	strigosa	OSG_126
49829	UCM	2019	Colorado	Glenwood Canyon	39.5573	-107.308	5950	Low	High	Rocky	strigosa	OSG_127
49828	UCM	2019	Colorado	Glenwood Canyon	39.5573	-107.308	5950	Low	High	Rocky	strigosa	OSG_128
49826	UCM	2019	Colorado	Glenwood Canyon	39.5573	-107.308	5950	Low	High	Rocky	strigosa	OSG_129
49779	UCM	2019	Colorado	Routt Lower Bear Trail	40.5576	-106.841	7750	Low	Low	Grassland	strigosa	OSG_130
49771	UCM	2019	Colorado	Hanging Lake Site 2	39.5998	-107.191	6988	High	Low	Forest	strigosa	OSG_131
49890	UCM	2019	Colorado	Hanging Lake Site 2	39.5998	-107.191	6988	High	Low	Forest	strigosa	OSG_132
49772	UCM	2019	Colorado	Hanging Lake Site 2	39.5998	-107.191	7066	High	Medium	Forest	strigosa	OSG_133
49910	UCM	2019	Colorado	Hanging Lake Site 3	39.6012	-107.192	7066	High	Medium	Forest	strigosa	OSG_134
49916	UCM	2019	Colorado	Hanging Lake Site 3	39.6012	-107.192	7066	High	Medium	Forest	strigosa	OSG_135
49918	UCM	2019	Colorado	Hanging Lake Site 3	39.6012	-107.192	7066	High	Medium	Forest	strigosa	OSG_136
49915	UCM	2019	Colorado	Hanging Lake Site 3	39.6012	-107.192	7066	High	Medium	Forest	strigosa	OSG_137
49907	UCM	2019	Colorado	Hanging Lake Site 2	39.5998	-107.191	6988	High	Low	Forest	strigosa	OSG_138
49889	UCM	2019	Colorado	Hanging Lake Site 2	39.5998	-107.191	6988	High	Low	Forest	strigosa	OSG_139
49896	UCM	2019	Colorado	Hanging Lake Site 2	39.5998	-107.191	6988	High	Low	Forest	strigosa	OSG_140
49885	UCM	2019	Colorado	Hanging Lake Site 2	39.5998	-107.191	6988	High	Low	Forest	strigosa	OSG_141
49886	UCM	2019	Colorado	Hanging Lake Site 2	39.5998	-107.191	6988	High	Low	Forest	strigosa	OSG_142
50715	UCM	2004	Idaho	Rathdrum, west facing slope of Nelson loop and Biggs	47.4905	-116.573	2129	NA	NA	NA	strigosa	CUID_1
50716	UCM	2004	Idaho	Rathdrum, west facing slope of Nelson loop and Biggs	47.4905	-116.573	2129	NA	NA	NA	strigosa	CUID_2
50717	UCM	2004	Idaho	Rathdrum, west facing slope of Nelson loop and Biggs	47.4905	-116.573	2129	NA	NA	NA	strigosa	CUID_3
50718	UCM	2004	Idaho	Rathdrum, west facing slope of Nelson loop and Biggs	47.4905	-116.573	2129	NA	NA	NA	strigosa	CUID_4
50726	UCM	2004	Idaho	Rapid River Trail #113, 30 meters up trail on the rt hand side.	45.2119	-116.238	6119	NA	NA	NA	strigosa	CUID_5
50727	UCM	2004	Idaho	Rapid River Trail #113, 30 meters up trail on the rt hand side.	45.2119	-116.238	6119	NA	NA	NA	strigosa	CUID_6
50728	UCM	2004	Idaho	Rapid River Trail #113, 30 meters up trail on the rt hand side.	45.2119	-116.238	6119	NA	NA	NA	strigosa	CUID_7
50729	UCM	2004	Idaho	Rapid River Trail #113, 30 meters up trail on the rt hand side.	45.2119	-116.238	6119	NA	NA	NA	strigosa	CUID_8
50730	UCM	2004	Idaho	Rapid River Trail #113, 30 meters up trail on the rt hand side.	45.2119	-116.238	6119	NA	NA	NA	strigosa	CUID_9
50731	UCM	2004	Idaho	Rapid River Trail #113, 30 meters up trail on the rt hand side.	45.2119	-116.238	6119	NA	NA	NA	strigosa	CUID_10
50732	UCM	2004	Idaho	Rapid River Trail #113, 30 meters up trail on the rt hand side.	45.2119	-116.238	6119	NA	NA	NA	strigosa	CUID_11
50734	UCM	2004	Wyoming	Small pop. Located on the North side of the rd WY136	41.2145	-106.347	9505	NA	NA	NA	strigosa	CUWY_1
50735	UCM	2004	Wyoming	Small pop. Located on the North side of the rd WY136	41.2145	-106.347	9505	NA	NA	NA	strigosa	CUWY_2
50736	UCM	2004	Wyoming	Small pop. Located on the North side of the rd WY136	41.2145	-106.347	9505	NA	NA	NA	strigosa	CUWY_3
50737	UCM	2004	Wyoming	Small pop. Located on the North side of the rd WY136	41.2145	-106.347	9505	NA	NA	NA	strigosa	CUWY_4
50738	UCM	2004	Wyoming	Small pop. Located on the North side of the rd WY136	41.2145	-106.347	9505	NA	NA	NA	strigosa	CUWY_5
50739	UCM	2004	Wyoming	Small pop. Located on the North side of the rd WY136	41.2145	-106.347	9505	NA	NA	NA	strigosa	CUWY_6
50740	UCM	2004	Wyoming	Above willow campground and Barber Lake	41.1949	-106.106	7966	NA	NA	NA	strigosa	CUWY_7
50741	UCM	2004	Wyoming	Above willow campground and Barber Lake	41.1949	-106.106	7966	NA	NA	NA	strigosa	CUWY_8
50743	UCM	2004	Wyoming	Above willow campground and Barber Lake	41.1949	-106.106	7966	NA	NA	NA	strigosa	CUWY_10
50744	UCM	2004	Wyoming	Above willow campground and Barber Lake	41.1949	-106.106	7966	NA	NA	NA	strigosa	CUWY_11
50746	UCM	2004	Wyoming	Above willow campground and Barber Lake	41.1949	-106.106	7966	NA	NA	NA	strigosa	CUWY_12
50747	UCM	2004	Wyoming	Above willow campground and Barber Lake	41.1949	-106.106	7966	NA	NA	NA	strigosa	CUWY_13
45552, WY-3-11	UCM	2004	Wyoming	Small pop. Located on the North side of the rd WY136	41.2145	-106.347	9505	NA	NA	NA	strigosa	CUWY_14
45552, WY-3-14	UCM	2004	Wyoming	Small pop. Located on the North side of the rd WY136	41.2145	-106.347	9505	NA	NA	NA	strigosa	CUWY_15
45552, WY-3-8	UCM	2004	Wyoming	Small pop. Located on the North side of the rd WY136	41.2145	-106.347	9505	NA	NA	NA	strigosa	CUWY_16
45552, WY-3-10	UCM	2004	Wyoming	Small pop. Located on the North side of the rd WY136	41.2145	-106.347	9505	NA	NA	NA	strigosa	CUWY_17
45543, 405-12	UCM	2003	New Mexico	Pecos Canyon on Pecos River	35.7609	-105.672	7619	NA	NA	NA	strigosa	NM_1
45543, 405-2	UCM	2003	New Mexico	Pecos Canyon on Pecos River	35.7609	-105.672	7619	NA	NA	NA	strigosa	NM_2
45543, 405-3	UCM	2003	New Mexico	Pecos Canyon on Pecos River	35.7609	-105.672	7619	NA	NA	NA	strigosa	NM_3
45543, 405-21	UCM	2003	New Mexico	Pecos Canyon on Pecos River	35.7609	-105.672	7619	NA	NA	NA	strigosa	NM_4
45543, 405-5	UCM	2003	New Mexico	Pecos Canyon on Pecos River	35.7609	-105.672	7619	NA	NA	NA	strigosa	NM_5
45543, 405-6	UCM	2003	New Mexico	Pecos Canyon on Pecos River	35.7609	-105.672	7619	NA	NA	NA	strigosa	NM_6
45543, 405-7	UCM	2003	New Mexico	Pecos Canyon on Pecos River	35.7609	-105.672	7619	NA	NA	NA	strigosa	NM_7
45543, 405-9	UCM	2003	New Mexico	Pecos Canyon on Pecos River	35.7609	-105.672	7619	NA	NA	NA	strigosa	NM_8
45543, 405-19	UCM	2003	New Mexico	Pecos Canyon on Pecos River	35.7609	-105.672	7619	NA	NA	NA	strigosa	NM_9
45543, 405-8	UCM	2003	New Mexico	Pecos Canyon on Pecos River	35.7609	-105.672	7619	NA	NA	NA	strigosa	NM_10
45543, 405-11	UCM	2003	New Mexico	Pecos Canyon on Pecos River	35.7609	-105.672	7619	NA	NA	NA	strigosa	NM_11
45543, 405-20	UCM	2003	New Mexico	Pecos Canyon on Pecos River	35.7609	-105.672	7619	NA	NA	NA	strigosa	NM_12
45543, 405-17	UCM	2003	New Mexico	Pecos Canyon on Pecos River	35.7609	-105.672	7619	NA	NA	NA	strigosa	NM_13
657767	SBMNH	2017	Nevada	Kalamazoo Creek, east slope of Schell Creek Range	39.5663	-114.588	6883	NA	NA	NA	strigosa	SB_1
657768	SBMNH	2017	Nevada	Kalamazoo Creek, east slope of Schell Creek Range	39.5663	-114.588	6883	NA	NA	NA	strigosa	SB_2
657769	SBMNH	2017	Nevada	Kalamazoo Creek, east slope of Schell Creek Range	39.5663	-114.588	6883	NA	NA	NA	strigosa	SB_3
657770	SBMNH	2017	Nevada	Kalamazoo Creek, east slope of Schell Creek Range	39.5663	-114.588	6883	NA	NA	NA	strigosa	SB_4
657772	SBMNH	2017	Nevada	Kalamazoo Creek, east slope of Schell Creek Range	39.5663	-114.588	6883	NA	NA	NA	strigosa	SB_5
657773	SBMNH	2017	Nevada	Kalamazoo Creek, east slope of Schell Creek Range	39.5663	-114.588	6883	NA	NA	NA	strigosa	SB_6
657775	SBMNH	2017	Nevada	Kalamazoo Creek, east slope of Schell Creek Range	39.5663	-114.588	6883	NA	NA	NA	strigosa	SB_7
657776	SBMNH	2017	Nevada	Kalamazoo Creek, east slope of Schell Creek Range	39.5663	-114.588	6883	NA	NA	NA	strigosa	SB_8
657805	SBMNH	2015	Nevada	Southfork of Davis Canyon, Diamond Mountains	40.0226	-115.856	7021	NA	NA	NA	strigosa	SB_9
657807	SBMNH	2015	Nevada	Southfork of Davis Canyon, Diamond Mountains	40.0226	-115.856	7021	NA	NA	NA	strigosa	SB_10
657809	SBMNH	2015	Nevada	Debbs Canyon, W slope of Pilot Range	41.0685	-114.076	6450	NA	NA	NA	strigosa	SB_11
657810	SBMNH	2015	Nevada	Debbs Canyon, W slope of Pilot Range	41.0685	-114.076	6450	NA	NA	NA	strigosa	SB_12
657811	SBMNH	2016	Nevada	Timber Creek, west slope of Schell Creek Range	39.4006	-114.624	9776	NA	NA	NA	strigosa	SB_13
657812	SBMNH	2016	Nevada	Timber Creek, west slope of Schell Creek Range	39.4006	-114.624	9776	NA	NA	NA	strigosa	SB_14
657813	SBMNH	2016	Nevada	Timber Creek, west slope of Schell Creek Range	39.4006	-114.624	9776	NA	NA	NA	strigosa	SB_15
657814	SBMNH	2016	Nevada	Timber Creek, west slope of Schell Creek Range	39.4006	-114.624	9776	NA	NA	NA	strigosa	SB_16
657815	SBMNH	2016	Nevada	Timber Creek, west slope of Schell Creek Range	39.4006	-114.624	9776	NA	NA	NA	strigosa	SB_17
657816	SBMNH	2016	Nevada	Timber Creek, west slope of Schell Creek Range	39.4006	-114.624	9776	NA	NA	NA	strigosa	SB_18
657817	SBMNH	2016	Nevada	Timber Creek, west slope of Schell Creek Range	39.4006	-114.624	9776	NA	NA	NA	strigosa	SB_19
657818	SBMNH	2016	Nevada	Timber Creek, west slope of Schell Creek Range	39.4006	-114.624	9776	NA	NA	NA	strigosa	SB_20
657834	SBMNH	2016	Nevada	Success Summit, Duck Creek, Schell Creek Range	39.2565	-114.685	8940	NA	NA	NA	strigosa	SB_22
657835	SBMNH	2016	Nevada	Success Summit, Duck Creek, Schell Creek Range	39.2565	-114.685	8940	NA	NA	NA	strigosa	SB_23
657836	SBMNH	2016	Nevada	Success Summit, Duck Creek, Schell Creek Range	39.2565	-114.685	8940	NA	NA	NA	strigosa	SB_24
657837	SBMNH	2016	Nevada	Success Summit, Duck Creek, Schell Creek Range	39.2565	-114.685	8940	NA	NA	NA	strigosa	SB_25
571321	FMNH	2010	Idaho	White Bird, junction of Old Route 95 and White Bird Creek	45.7578	-116.309	1572	NA	NA	NA	strigosa	UFID_1
571320	FMNH	2010	Idaho	White Bird, junction of Old Route 95 and White Bird Creek	45.7578	-116.309	1572	NA	NA	NA	strigosa	UFID_2
571319	FMNH	2010	Idaho	White Bird, junction of Old Route 95 and White Bird Creek	45.7578	-116.309	1572	NA	NA	NA	strigosa	UFID_3
571318	FMNH	2010	Idaho	White Bird, junction of Old Route 95 and White Bird Creek	45.7578	-116.309	1572	NA	NA	NA	strigosa	UFID_4
571317	FMNH	2010	Idaho	White Bird, junction of Old Route 95 and White Bird Creek	45.7578	-116.309	1572	NA	NA	NA	strigosa	UFID_5
571316	FMNH	2010	Idaho	White Bird, junction of Old Route 95 and White Bird Creek	45.7578	-116.309	1572	NA	NA	NA	strigosa	UFID_6
571315	FMNH	2010	Idaho	White Bird, junction of Old Route 95 and White Bird Creek	45.7578	-116.309	1572	NA	NA	NA	strigosa	UFID_7
571314	FMNH	2010	Idaho	White Bird, junction of Old Route 95 and White Bird Creek	45.7578	-116.309	1572	NA	NA	NA	strigosa	UFID_8
571342	FMNH	2010	Montana	Yaak River upstream of junction with US Route 2	48.563	-115.969	2129	NA	NA	NA	strigosa	UFMT_1
571341	FMNH	2010	Montana	Yaak River upstream of junction with US Route 2	48.563	-115.969	2129	NA	NA	NA	strigosa	UFMT_2
571340	FMNH	2010	Montana	Yaak River upstream of junction with US Route 2	48.563	-115.969	2129	NA	NA	NA	strigosa	UFMT_3
571339	FMNH	2010	Montana	Yaak River upstream of junction with US Route 2	48.563	-115.969	2129	NA	NA	NA	strigosa	UFMT_4
571338	FMNH	2010	Montana	Yaak River upstream of junction with US Route 2	48.563	-115.969	2129	NA	NA	NA	strigosa	UFMT_5
571337	FMNH	2010	Montana	Kootenai Falls, just upstream of falls	48.4543	-115.762	1965	NA	NA	NA	strigosa	UFMT_6
571336	FMNH	2010	Montana	Kootenai Falls, just upstream of falls	48.4543	-115.762	1965	NA	NA	NA	strigosa	UFMT_7
571335	FMNH	2010	Montana	Kootenai Falls, just upstream of falls	48.4543	-115.762	1965	NA	NA	NA	strigosa	UFMT_8
571334	FMNH	2010	Montana	Kootenai Falls, just upstream of falls	48.4543	-115.762	1965	NA	NA	NA	strigosa	UFMT_9
571333	FMNH	2010	Montana	Kootenai Falls, just upstream of falls	48.4543	-115.762	1965	NA	NA	NA	strigosa	UFMT_10
571332	FMNH	2010	Montana	Kootenai Falls, just upstream of falls	48.4543	-115.762	1965	NA	NA	NA	strigosa	UFMT_11
571331	FMNH	2010	Montana	Kootenai Falls, just upstream of falls	48.4543	-115.762	1965	NA	NA	NA	strigosa	UFMT_12
571323	FMNH	2010	Montana	State Route 35 along Flat Head Lake	47.763	-114.015	3130	NA	NA	NA	strigosa	UFMT_20
571322	FMNH	2010	Montana	State Route 35 along Flat Head Lake	47.763	-114.015	3130	NA	NA	NA	strigosa	UFMT_21
